# Supplementary material for: Impact of Participation in Role-Playing Game (RPG) Sessions on the Perceived Level of Social Anxiety and Received Social Support
Source: Brain Sci. 2025 Oct 28;15(11):1158. doi: 10.3390/brainsci15111158 (PMC12650447; doi:10.3390/brainsci15111158)
Supplement: Supplementary file 1 [file brainsci-15-01158-s001.zip]

Archive with 2 entries (2 files):
- CONSORT_2025_editable_checklist(1).pdf
- Post Hoc.pdf
